# Supplementary material for: Interaction between Lifestyle Changes and PNPLA3 Genotype in NAFLD Patients during the COVID-19 Lockdown
Source: Nutrients. 2022 Jan 27;14(3):556. doi: 10.3390/nu14030556 (PMC8838646; doi:10.3390/nu14030556)
Supplement: Supplementary file 1 [file nutrients-14-00556-s001.zip]

Archive with 1 entries (1 files):
- nutrients-1500387-supplementary.pdf
